# Supplementary material for: Beyond Correlation in the Detection of Climate Change Impacts: Testing a Mechanistic Hypothesis for Climatic Influence on Sockeye Salmon (Oncorhynchus nerka) Productivity
Source: PLoS One. 2016 Apr 28;11(4):e0154356. doi: 10.1371/journal.pone.0154356 (PMC4849749; doi:10.1371/journal.pone.0154356)
Supplement: S1 Data — (CSV) [file pone.0154356.s001.csv]

	Escapment	Adult Returns							Fry	Age-1 smolt			Age-2 smolt
Brood Year	Escapement	one.two	two.one	one.three	two.two	two.three	Mean age	R/S	Length	Age-1 smolt	1.length	1.weight	Age-2 smolt	2.length	2.weight
1954	NA	0.081	0.017	0.029	0.638	0	4.871895425	NA	NA	1.95	92	NA	0.7	120	14.4
1955	NA	0.249	0.014	0.1	0.588	0.531	5.180836707	NA	NA	1.8	96	7.3	4.06	114	NA
1956	9.443	24.246	0	6.968	6.472	1.308	4.411755655	4.130843906	NA	198.94	84	4.6	168.78	99	7.6
1957	2.843	0.243	0	0.244	3.333	0.20366086	4.990223048	1.418597987	NA	5.22	80	NA	34.2	108	10.3
1958	0.535	0.076	0	0.032838214	0.139962012	0.059115105	4.945163838	0.586856787	NA	3.8	91	6.3	0.84	117	13.1
1959	0.674	0.236513574	0.000950676	3.64E-08	0.208488975	0.005451375	4.486020177	0.673057777	NA	2.16	92	6.8	4.38	110	9.9
1960	14.602	1.017276972	0.889149068	0.456190024	47.74818266	6.282091617	5.077592504	3.863286271	NA	68.62	82	4.3	250.26	98	7.5
1961	3.706	0.415244555	0	0.201592688	2.307308591	0.647560412	5.065043383	0.966253254	53	7.74	83	4.8	98.28	108	9.8
1962	2.581	0.107816715	0.00197001	0.133172548	4.720118384	0.534851176	5.07731356	2.133627191	45	27.72	87	5.2	105.6	109	11.3
1963	0.33876	0.031231477	0.000112553	0.08002255	0.925528361	0.336812838	5.222368114	4.097933232	54	4.4	90	6.8	1.36	114	12.6
1964	0.95712	2.288423175	0.111881733	0.28837073	2.613880916	0.446099365	4.660058704	6.021726438	62	15.64	94	7.4	13.16	118	14.2
1965	24.325926	10.3218643	0.485628762	0.299792792	33.52868052	1.159447181	4.789322879	1.883615393	53	174.84	86	5.9	331.97	104	9.2
1966	3.755185	0.524321602	0.01634165	0.885877935	4.568770715	0.517436376	4.996433629	1.736815027	57	41.03	88	5.5	33.12	109	10.6
1967	3.216208	0.342819378	0.002298777	0.321956122	0.991238608	0.109957205	4.867010729	0.554705408	62	35.88	92	5.7	17.98	110	11
1968	2.55744	0.300687474	0	0.038561098	0.104011231	0.176511829	4.799642903	0.248421894	62	11.02	91	6	6.41779691	111	11.1
1969	8.394204	0.14928716	0.006123722	0.321597193	4.476992479	0.546728393	5.07113921	0.656837311	61	85.26501609	90	5.8	54.07732341	106	10
1970	13.935306	0.04547051	0.028962384	0.040279628	15.24797268	6.98E-15	4.995154955	1.102514129	44	0.54623559	80	4.2	191.0573411	97	8.3
1971	2.387392	0.321013178	0.045181859	0.653574959	0.919844212	0.095528557	4.867003689	0.852932877	50	5.90898993	86	5.1	21.39527454	111	13.1
1972	1.009962	1.971913287	0	0.142304898	0.886252188	0.232954893	4.462193108	3.216627138	58	2.43743634	96	8.3	5.78403647	122	16.4
1973	0.226554	0.531509241	0.002633873	1.048800181	0.252856855	0.351747963	4.916621193	9.725015672	71	9.84849453	98	8.4	3.3416454	121	14.2
1974	4.433844	6.047998654	0.319232378	1.845015042	16.92722939	0.616516199	4.776723222	5.815361862	54	108.0465346	88	5.8	119.3984214	106	10.1
1975	13.14045	5.46893089	0.314282121	1.305049215	29.95838151	0.382348236	4.855703707	2.849142234	49	73.17967762	86	5.5	216.1200923	97	7.8
1976	1.965282	5.940227813	0.037502126	0.675757592	3.806685584	0.230825958	4.462453982	5.452816944	53	29.47092168	88	6	27.0389546	109	10.3
1977	1.341144	2.024757699	0.00212953	0.718009888	0.174743797	0.121673878	4.373556017	2.303632111	61	28.1425854	90	6	11.57118042	110	10.7
1978	4.149288	1.613301044	0.015273289	1.063135971	1.372782632	0.987655452	4.87313934	1.218336261	62	181.2818266	88	5.9	27.74450459	108	10.2
1979	11.218434	18.86821735	0.069687449	2.47006501	17.92052805	3.664847077	4.644757631	3.837408219	53	224.4782644	85	5.4	93.49147431	103	9.1
1980	22.505268	2.539066592	0.013602858	1.385015855	8.290979092	0.36412747	4.826206769	0.559741361	61	139.0386028	84	5.1	76.17038708	98	8.5
1981	1.754358	0.745191741	0	0.188993273	0.96215577	0.147129493	4.707330097	1.167795141	52	6.62351192	80	4.9	37.5857895	104	10
1982	1.13484	0.492710872	0.000530611	0.385798381	0.514154258	0.111109104	4.745973835	1.329832172	68	51.9041855	90	6.8	2.04222808	102	9.2
1983	3.569982	9.266209782	0.002975438	2.994862137	1.110948817	0.386090634	4.354477251	3.858331879	64	23.48562292	85	5.3	53.32595502	107	10.4
1984	10.49067	2.578403815	0.046564648	1.438287339	17.55698925	1.662890645	4.958679199	2.219526492	46	83.40726298	84	5.5	332.4063105	96	7
1985	7.211046	1.051188504	0.036956561	0.958922496	14.84895466	1.382720106	5.016115717	2.539403581	54	10.28060754	82	4.5	87.15111204	99	8.3
1986	1.179322	0.652824277	0	0.868041376	1.539167989	1.007381743	5.087170213	3.488391405	60	13.02257996	86	5.6	7.6732108	108	10.8
1987	6.06588	4.714523098	0.032602223	2.193713263	4.275758447	0.329014441	4.61733418	1.920038414	63	145.7910052	85	5.5	41.36192841	105	10.5
1988	4.065216	3.035543585	0.017855436	1.95803047	3.697593935	0.453822999	4.716291652	2.2641422	58	46.64217459	87	6.1	34.00717096	105	9.9
1989	8.3175	1.860266906	0.146439511	1.072266733	18.33231188	3.276251747	5.051424544	2.981294763	55	87.44701104	85	5.5	61.20730616	100	9.3
1990	6.97002	1.63534139	0.082330882	0.890663231	22.04335314	1.626522018	4.996531337	3.77256999	54	18.28270184	84	5.6	203.7670992	97	8.2
1991	4.222788	2.192134288	0.001939355	1.181518858	1.008332668	0.237175743	4.576529936	1.098048277	56	22.6407888	86	6	30.18436992	102	9.5
1992	4.725864	0.651475321	0.002137219	0.300919374	0.752668239	0.162196792	4.737126056	0.397085671	57	53.66110208	84	5.7	2.35	103	9.8
1993	4.025166	1.088225361	0.000679378	0.873001781	0.683808311	0.478384397	4.804577161	0.778062444	57	44.65	87	6.2	28.86	110	11.3
1994	8.355936	2.023264264	0.047941725	1.062177617	3.920081398	0.249058225	4.750476964	0.874181256	55	82.14	89	6.5	19.5	105	10.6
1995	10.03872	7.737407728	0	2.107238928	0.677565497	0.09796924	4.280667796	1.060630721	62	55.5	88	6.8	32.55	112	11.9
1996	1.450578	0.548459839	0	1.687278991	0.024700894	0.030144457	4.77371913	1.585913743	67	60.45	90	6.7	0.16	108	10.3
1997	1.503732	0.15997821	0	0.146338111	0.348002931	0.187059817	5.032187165	0.560396682	NA	1.84	86	5.8	2.34	103	9.5
1998	2.296074	0.379111564	0.000637687	0.439049643	0.348017694	0.095633992	4.774949401	0.557842174	46	10.66	86	5.8	18.56	102	8.5
1999	6.196914	1.015499464	0.05107757	0.282916269	5.817918265	0.215761336	4.884762864	1.193757769	54	45.44	78	4.2	NA	94	7.2
2000	1.82778	1.888515192	0	1.310017708	0.746170615	0.331309993	4.635827811	2.340220042	58	NA	80	4.5	NA	109	9
2001	1.095348	0.635233382	0.001455662	1.774192835	0.737948477	0.702240465	5.017021609	3.524388813	57	NA	83	5.2	NA	106	10.1
2002	0.703884	2.351273067	0.00238014	0.983112426	0.119113839	0.010541277	4.324054378	4.930442805	62	NA	90	6.2	NA	112	11
2003	1.686804	3.196746797	0	1.227644235	0.031644889	0.127899573	4.330521289	2.731277113	64	NA	88	5.9	NA	110	8.8
2004	5.500134	4.857596049	0	2.876961616	2.615328429	0.573678787	4.607827911	1.986054318	61	NA	81	4.3	NA	99	7.9
2005	2.320332	1.26716823	0	2.085081781	4.570380973	1.8568302	5.060295957	4.220929973	53.7	NA	81	4.5	8.004615	99	7.7
2006	3.068226	3.702071643	0	2.849294441	1.246885878	0.743851208	4.653689451	2.785276921	56.2	22.7823652	82	4.7	7.40191389	107	10.4
2007	2.810208	1.600068978	0.024401257	1.827536496	6.963758634	2.430693903	5.062758434	4.571355312	55.8	27.84529511	84	5.5	22.3753218	104	9.3
2008	2.757912	2.669164039	0.00252001	1.949791727	1.241288114	0.364	4.629392717	2.257	52.6	34.9972982	84	4.9	12.93650398	108	11
2009	2.26614	0.727	0	0.786	7.159	NA	NA	NA	45.5	28.79415402	86	5.6	11.8077192	108	11
2010	4.20741	5.784	NA	NA	NA	NA	NA	NA	52.6	37.3911108	84	5.2	23.045	106	10.8
2011	2.264352	NA	NA	NA	NA	NA	NA	NA	53	18.855	86	5.9	33.86807316	115	13.5
2012	4.164444	NA	NA	NA	NA	NA	NA	NA	57.4	28.8505808	90	6.7	NA	NA	NA
2013	2.089	NA	NA	NA	NA	NA	NA	NA	69.2	NA	NA	NA	NA	NA	NA
2014	4.459	NA	NA	NA	NA	NA	NA	NA	NA	NA	NA	NA	NA	NA	NA
