# Supplementary material for: Beyond Correlation in the Detection of Climate Change Impacts: Testing a Mechanistic Hypothesis for Climatic Influence on Sockeye Salmon (Oncorhynchus nerka) Productivity
Source: PLoS One. 2016 Apr 28;11(4):e0154356. doi: 10.1371/journal.pone.0154356 (PMC4849749; doi:10.1371/journal.pone.0154356)
Supplement: S2 Data — (CSV) [file pone.0154356.s002.csv]

	Marine environmental variables										Iliamna mean air temperatures												Kvichak River	Iliamna
Year	PDOa	NPIw	PDOw	ENSOw	AOw	NPGO	PNA	maySST	STM2	PISST	January	February	March	April	May	June	July	August	September	October	November	December	June H2O	ice out day
1955	-1.948300004	1.034713149	-0.606700003	-0.591000021	-0.380858094	-0.046348887	-0.34	2.548000097	0.5	-0.349534929	-5.2	-10.9	-6.1	-4.5	4.1	8.3	11.8	11.1	8.0	-1.1	-7.9	-13.5	4.9	149
1956	-1.804200053	1.522954345	-2.656699896	-1.328999996	-0.825402617	0.001762079	-0.68	2.279000044	-7.050000191	-1.275869966	-18.1	-12.9	-9.2	-2.6	4.0	9.0	12.6	12.9	7.4	-2.5	-10.4	-15.7	3.3	144
1957	0.227500007	0.631578147	-1.25999999	-1.238000035	0.406787425	-1.523230067	-0.85	3.605999947	-0.50999999	0.267212033	-7.1	-8.8	-2.7	2.0	7.5	12.9	13.7	14.2	8.8	5.7	2.0	-15.6	8.6	141
1958	0.643299997	-0.479282707	0.106700003	0.127499998	-0.580830276	-0.296155527	0.85	3.638999939	1.529999971	1.566024423	-7.8	-4.6	-2.6	2.5	6.1	10.2	12.1	12.0	7.6	0.3	-6.4	-5.3	8.9	144
1959	-0.026699999	0.627098858	0.373299986	1.081500053	-0.090519473	-0.286641663	-0.23	2.892999887	-1.399999976	-0.156818375	-12.0	-4.0	-13.9	-0.5	6.4	11.9	10.9	12.1	8.4	2.5	-0.5	-12.9	9	148
1960	0.057500001	0.161253989	0.293300003	0.143999994	-1.134689093	0.899409053	0.29	3.210999966	-0.959999979	-0.920936823	-4.8	-4.4	-8.5	-3.8	6.7	9.5	12.5	10.8	7.4	2.2	-4.6	-0.6	7.9	144
1961	-0.817499995	-0.909293354	0.593299985	-0.384499997	-0.111507803	1.403999267	0.62	3.049999952	1.049999952	-1.37681675	-3.1	-13.5	-11.2	-0.7	6.3	10.0	11.7	11.2	9.1	-0.6	-4.8	-13.6	7.8	147
1962	-1.158300042	0.797311425	-1.710000038	-0.411000013	0.135396615	-0.194230517	-0.42	2.960999966	-0.029999999	-0.433207393	-13.2	-4.0	-7.8	-0.4	4.0	10.8	13.5	12.1	7.1	2.5	-2.2	-8.2	5.2	152
1963	-0.685800016	-0.640536666	-0.4833	-0.798500001	-1.427651167	-0.729787647	0.48	2.575999975	-0.270000011	0.495826781	-3.4	-6.8	-5.2	-3.4	6.0	9.1	12.6	12.1	9.7	1.5	-11.4	-1.8	7.1	153
1964	-0.769999981	0.080626994	-0.426699996	0.01	-0.152318448	0.572348437	0.67	2.845000029	-1.909999967	0.443194091	-7.0	-9.5	-9.7	-2.1	2.0	10.7	12.5	12.1	9.1	2.3	-4.6	-15.4	2.7	173
1965	-0.314200014	0.443448484	-1.306699991	-0.034499999	-0.737659752	-0.79646403	-0.8	2.836999893	-0.409999996	-1.208932042	-10.0	-12.5	1.3	0.4	3.6	8.2	11.5	10.7	10.1	-2.0	-4.3	-11.4	5.3	143
1966	-0.459199995	1.061588764	-0.263300002	0.354999989	-1.06735146	-0.678864697	-0.38	2.765000105	-0.439999998	-0.536043525	-5.7	-8.2	-14.4	-0.8	3.3	10.3	11.9	11.4	8.9	-0.9	-5.4	-11.4	1.8	170
1967	-0.734200001	0.922731161	-0.2333	0.55400002	0.014130687	-0.8217694	-0.11	3.677000046	0.680000007	-0.508782506	-12.6	-9.7	-4.3	0.5	6.5	10.6	13.5	12.8	8.4	1.2	-0.6	-10.2	7.6	142
1968	-0.403299987	0.053751331	-0.583299994	-0.432999998	-0.601818562	-0.67467443	-0.25	3.007999897	-0.159999996	-1.368989348	-13.3	-9.5	-3.3	-1.3	6.5	10.1	13.5	12.6	5.5	-0.9	-2.3	-14.9	6.9	144
1969	-0.098300003	0.864500582	-1.159999967	-0.130999997	-1.75442791	-1.343267733	-0.77	3.211999893	1.870000005	-0.892866075	-15.8	-9.7	-2.0	1.4	6.3	10.4	12.8	10.4	8.4	5.3	-4.0	-2.1	6.1	152
1970	-0.397500008	-1.415451646	0.806699991	0.522499979	-1.383925438	-0.308537257	0.81	2.953999996	0.360000014	0.695830941	-16.2	-2.9	0.3	-0.9	6.9	10.5	11.3	10.8	6.8	-1.0	-0.2	-11.5	10.3	106
1971	-1.290799975	1.155653596	-1.53670001	-0.458999991	-0.186132997	0.103967757	-0.73	1.476999998	-3.569999933	-0.572481513	-19.6	-11.0	-14.3	-3.4	2.6	8.0	11.4	12.6	7.4	1.8	-5.2	-7.7	2.6	169
1972	-0.921700001	1.316907644	-1.896700025	-1.128999949	0.478206038	-0.54435504	-1.46	1.883000016	-0.779999971	-2.120151997	-13.5	-14.8	-17.2	-6.1	3.8	8.0	13.1	12.2	7.4	3.2	-2.1	-6.9	4	163
1973	-0.804199994	0.273235917	-0.466699988	0.564499974	1.19559896	-0.208035505	0.05	2.164999962	-1.889999986	-0.981936753	-16.1	-6.9	-6.7	0.8	5.4	10.2	12.2	11.0	7.3	0.9	-4.8	-8.3	6.7	157
1974	-0.336699992	0.071668439	-1.210000038	-0.0955	0.118780844	-0.472006648	-0.49	2.914000034	-3.420000076	-0.436446309	-11.7	-15.2	-7.1	1.3	6.7	10.6	12.9	12.3	10.1	2.0	-3.5	-8.7	8	146
1975	-1.101699948	0.501679063	-0.556699991	-1.452999949	0.930038214	0.779835443	-0.46	1.937000036	-2.819999933	0.423220664	-12.6	-13.5	-8.0	-2.0	4.5	9.2	13.2	12.0	8.8	1.7	-8.6	-10.3	4.4	162
1976	0.0083	0.533034027	-1.533300042	-1.175500035	1.115143657	1.313716167	-0.44	1.320000052	-7.880000114	-1.817851543	-8.7	-12.4	-9.1	-0.5	4.7	9.4	12.5	11.9	7.7	1.1	-1.3	-3.2	4.3	158
1977	0.230800003	-1.321386814	1.326699972	-0.550499976	-2.042142868	1.6517701	1.02	3.039000034	2.319999933	1.3587327	3.0	1.2	-4.8	-2.6	4.8	10.9	13.5	13.5	9.0	1.6	-7.5	-11.5	7.6	92
1978	0.235799998	-1.07950592	0.366699994	0.685500026	-0.803248286	1.025266913	0.72	3.605000019	2.339999914	0.539552391	0.0	-3.0	-4.2	2.2	7.1	10.0	12.1	14.1	7.7	2.7	-1.1	-3.1	9.5	130
1979	0.335000008	0.739080787	-0.779999971	0.577000022	-0.893323183	-0.458971533	-0.69	3.684000015	2.329999924	0.733348548	-1.3	-16.9	-1.0	2.1	7.1	11.3	14.4	13.1	10.2	4.9	0.1	-14.2	9.2	129
1980	0.602500021	-0.541992605	0.263300002	0.794499993	-0.250555515	-1.592087167	0.29	3.443000078	-0.75	0.787600696	-16.0	-6.2	-3.0	2.5	6.5	11.0	13.1	10.6	8.0	2.1	-2.3	-13.8	7.3	140
1981	0.918299973	-1.997757792	0.649999976	0.393000007	0.099250033	-0.670896743	0.83	4.043000221	2.140000105	0.841852844	-0.7	-5.7	1.2	1.6	8.8	10.3	13.6	12.2	7.3	1.6	-4.1	-7.5	9.2	75
1982	0.114200003	0.761477172	0.403299987	-0.213499993	-0.081482828	-0.564699127	-0.57	1.713999987	0.579999983	0.65372479	-9.1	-11.5	-4.0	-3.4	5.3	10.5	12.6	12.6	8.9	-1.4	-3.0	-2.6	6.4	147
1983	1.648300052	-2.436727047	0.653299987	1.050500035	0.398042262	0.502978513	0.96	2.924999952	-0.419999987	-0.170313925	-9.8	-6.6	0.0	1.9	7.5	11.5	14.1	12.6	7.8	0.2	0.1	-1.7	9.3	137
1984	0.837499976	-1.173570752	1.466699958	1.246500015	0.476165503	0.301583083	0.22	1.710000038	-0.569999993	0.91472888	-6.5	-15.8	2.1	-1.4	6.5	12.6	13.8	12.7	9.3	2.3	-1.9	-1.7	9.2	122
1985	0.449200004	0.497199804	1.00999999	-0.488999993	-0.861257672	0.163566743	-0.46	1.5	1.25999999	0.803255558	1.4	-10.2	-3.8	-6.0	4.4	9.9	13.2	11.8	8.9	-1.0	-3.2	1.5	3.9	156
1986	1.239199996	-1.840983033	1.03670001	-0.440499991	-1.33349514	-0.894671777	0.73	1.567000031	0.07	0.599742532	-5.0	-4.9	-5.9	-1.7	6.1	10.5	13.0	12.0	9.6	5.1	-1.3	0.7	7.7	132
1987	1.820799947	-1.312428355	1.799999952	0.423999995	-0.500083447	0.57985682	0.64	2.805999994	0.720000029	1.449692726	-3.9	-1.2	-1.5	1.6	6.5	10.5	14.1	13.7	8.5	4.1	-4.4	-10.2	7.5	82
1988	0.531700015	-0.344904363	1.146700025	1.230999947	-0.142698795	0.95672783	0.22	2.24000001	-0.769999981	0.226185545	-1.8	-1.3	-2.2	0.0	7.5	11.9	14.3	12.2	7.8	1.4	-5.6	-4.7	7.7	118
1989	-0.179199994	1.272114754	-0.800000012	-0.138500005	2.597153187	0.967887397	-0.71	2.394000053	-1.429999948	-1.059941053	-18.6	-1.1	-2.4	4.3	6.5	11.3	13.7	13.8	10.4	2.7	-5.9	-4.8	6.4	138
1990	-0.355800003	0.895855486	-0.386700004	-0.52700001	1.34222579	0.213771073	-0.43	2.244999886	-1.179999948	-0.658583164	-7.6	-15.8	-0.6	3.5	8.0	11.6	13.8	13.0	8.8	1.1	-7.6	-6.8	8.6	142
1991	-0.419200003	1.048150897	-1.813300014	0.270999998	0.574111044	-0.618578217	-0.36	2.121999979	-1.350000024	0.000809733	-8.3	-9.4	-3.5	2.7	6.7	11.3	11.9	11.2	10.7	3.0	-3.9	-6.7	6.3	141
1992	0.928300023	-1.097422957	0.150000006	0.801999986	1.204052567	-0.261418613	0.35	1.84800005	-2.069999933	-0.214579359	-5.5	-14.1	-4.7	-0.3	5.0	11.5	13.5	12.1	4.0	0.0	-2.7	-6.8	8.6	125
1993	1.416700006	-0.067189164	0.256700009	1.1875	1.793183446	-2.2332374	-0.43	3.167999983	-0.819999993	0.058570717	-8.5	-5.7	-2.6	3.7	7.9	11.3	14.4	12.6	8.2	3.5	-1.3	-2.0	8.2	123
1994	-0.151700005	0.653974533	0.956700027	0.617500007	-0.119086929	-1.896156033	-0.1	1.976999998	0.200000003	1.221347928	-3.1	-8.3	-5.9	2.5	7.6	11.4	13.5	13.6	8.7	0.7	-6.0	-10.0	7	125
1995	0.642499983	-0.15229544	-0.606700003	0.745000005	0.878733397	-1.371518577	0.6	1.692999959	-0.970000029	-0.515800178	-7.5	-5.3	-9.0	3.7	8.0	11.2	13.6	12.7	11.6	3.1	-5.7	-2.2	9.1	142
1996	0.640799999	-0.506158352	0.5	0.307000011	-0.675860763	-0.946881873	0.2	2.834000111	0.610000014	2.022984028	-9.5	-9.8	-0.8	1.4	8.4	11.5	13.3	12.2	6.7	-1.1	-3.9	-13.8	7.2	126
1997	1.460800052	-0.10302338	0.159999996	-0.507000029	0.162215039	-1.12378276	-0.15	1.955000043	-0.680000007	1.147122383	-13.1	-0.5	-8.0	2.6	8.8	12.9	16.0	14.2	10.4	0.0	-0.8	-11.3	9.9	128
1998	0.245800003	-1.531912923	1.019999981	0.898999989	-0.434203416	1.107096923	1.1	1.95599997	-1.279999971	1.191657662	-10.1	-5.0	0.1	2.9	5.5	11.2	13.1	11.4	8.6	2.5	-0.3	-10.7	7.9	117
1999	-1.063300014	0.246360257	-0.47330001	0.723500013	0.813436389	1.7870942	-0.26	1.223999977	-2.190000057	0.053712316	-12.2	-16.0	-8.8	-0.3	5.0	11.3	13.7	12.3	8.4	0.3	-5.7	-12.4	3.7	148
2000	-0.589999974	-0.201567486	-1.486700058	-1.194499969	1.23436904	1.892445733	-0.04	2.073999882	-0.949999988	-1.788701177	-15.5	0.7	-0.3	2.4	6.4	11.1	13.2	12.2	7.8	2.0	1.6	1.6	8.3	126
2001	-0.5625	-0.815228522	0.469999999	-0.905499995	-0.900610805	2.735584867	0.36	2.476999998	2.50999999	0.829706848	-1.7	-1.2	-2.3	2.6	5.8	13.3	14.1	13.6	9.4	-0.7	-3.7	-11.2	8.8	112
2002	0.220799997	0.134378329	-0.433299989	-0.284999996	0.643780649	1.979930133	-0.06	2.680999994	-1.120000005	-0.371667653	-4.0	-5.6	-4.2	-0.6	7.0	11.7	13.5	13.3	9.6	6.7	3.6	-3.0	7.149653333	114
2003	0.969200015	-1.720042586	1.980000019	0.513000011	-0.317893088	1.484153393	0.7	3.519000053	2.440000057	1.653205752	0.1	2.7	-5.6	3.0	7.4	11.6	14.7	13.7	8.0	4.7	-2.2	-7.9	9.2384	60
2004	0.344999999	-0.15229544	0.413300008	0.734499991	-0.603276134	0.438392267	0.3	3.286000013	0.899999976	0.70554775	-12.1	-0.8	-6.0	2.4	8.7	12.7	15.0	14.4	6.9	4.5	-0.4	-3.2	8.781586667	115
2005	0.375	-0.335945815	0.360000014	0.460000008	0.338283837	-1.4313135	-0.1	3.102999926	1.950000048	1.519329786	-4.8	-5.4	-0.8	1.0	8.2	12.4	14.7	13.9	9.3	2.4	-7.7	-0.6	9.5146	119
2006	0.190799996	0.541992605	0.629999995	-0.158500001	-0.46189636	-0.637593477	0.28	1.292000055	-1.200000048	-0.30526951	-14.5	-6.3	-7.5	-0.1	6.7	10.5	13.4	11.5	9.6	4.5	-8.8	-8.1	NA	140
2007	-0.195800006	0.416572809	0.063299999	0.223000005	1.123597264	-0.265417441	0.25	1.220999956	-2.799999952	-0.944688976	-10.8	-5.0	-14.3	2.6	6.1	10.8	13.6	13.5	10.1	1.4	0.4	-6.1	NA	142
2008	-1.335000038	0.1791711	-0.783299983	-0.112499997	0.997958779	1.140249237	-0.5	0.588	-4.690000057	-1.312038064	-13.6	-11.7	-5.2	-2.3	5.9	9.5	12.1	12.2	8.8	-1.7	-7.6	-5.1	NA	139
2009	-0.612500012	2.047029734	-1.273300052	-0.855000019	0.473833472	0.66479585	-0.48	1.307999969	-2.720000029	-1.16736567	-10.9	-9.2	-9.3	-1.0	7.4	10.1	13.4	12.4	8.6	5.2	-7.6	-3.9	6.9	142
2010	-0.3125	-1.07950592	0.576699972	0.109999999	-2.745252132	1.964623167	1.05	0.680999994	-4.170000076	0.044265427	-7.9	-4.0	-7.2	-0.7	6.4	10.4	10.9	11.9	9.5	3.0	-4.2	-13.9	5.04	139
2011	-1.230800033	0.998878896	-0.986699998	-0.229000002	-0.55167979	0.727731147	-0.25	1.264000058	-2.289999962	-0.388672054	-5.7	-9.1	-5.8	0.1	6.5	9.2	11.5	11.7	9.1	3.7	-9.1	-6.3	6.04	140
2012	-1.100000024	0.640536666	-1.340000033	-1.348500013	0.819266438	1.059668407	-0.16	-0.043000001	-6.800000191	-2.344988108	-19.4	-3.1	-10.6	2.1	5.6	10.4	11.2	11.9	8.0	0.4	-8.7	-9.1	NA	142
2013	-0.517499983	0.631578147	-0.346700013	-0.523000002	-0.734744668	1.258654017	-0.32	0.870999992	-3.339999914	-1.119321465	-3.5	-5.0	-4.7	-1.7	6.2	13.3	15.3	13.3	8.1	6.3	-3.3	-5.7	8.5	136
2014	NA	NA	NA	NA	NA	NA	NA	NA	NA	NA	1.9	-6.1	-4.4	3.0	9.7	11.1	14.3	13.8	10.3	0.7	2.5	0.4	7.9	121
