# Supplementary material for: Beyond Correlation in the Detection of Climate Change Impacts: Testing a Mechanistic Hypothesis for Climatic Influence on Sockeye Salmon (Oncorhynchus nerka) Productivity
Source: PLoS One. 2016 Apr 28;11(4):e0154356. doi: 10.1371/journal.pone.0154356 (PMC4849749; doi:10.1371/journal.pone.0154356)
Supplement: S1 Table — (XLSX) [file pone.0154356.s006.xlsx]

## Sheet: Sheet1
Table S1	Summary of marine environmental variables and sources
Variable name:	Description:	Data Source:
NPI	North Pacific Index	beringclimate.noaa.gov
AO	Arctic Oscillation	beringclimate.noaa.gov
NPGO	North Pacific Gyre Oscillation	www.o3d.org/npgo
PNA	Pacific North American Pattern	beringclimate.noaa.gov
PDOa/w	Pacific Decadal Oscillation; winter and annual means	www.jisao.washington.edu
PISST	Pribilof Islands surface temperature	beringclimate.noaa.gov
ENSO	El Nino Southern Oscillation	beringclimate.noaa.gov
SSTM2	Sea surface temperature at mooring TsfcM2	beringclimate.noaa.gov
